# Supplementary material for: Emulsion Gels as Precursors for Porous Silicones and All-Polymer Composites—A Proof of Concept Based on Siloxane Stabilizers
Source: Gels. 2022 Jun 14;8(6):377. doi: 10.3390/gels8060377 (PMC9222695; doi:10.3390/gels8060377)
Supplement: Supplementary file 1 [file gels-08-00377-s001.zip]

Archive with 3 entries (3 files):
- gels-1742165- supplementary-Figure S4.gif
- gels-1742165- supplementary-Video S1.mov
- gels-1742165- supplementary.pdf
